# Supplementary material for: Resource planning of Chinese commercial banking systems using two-stage inverse data envelopment analysis with undesirable outputs
Source: PLoS One. 2019 Jun 13;14(6):e0218214. doi: 10.1371/journal.pone.0218214 (PMC6564010; doi:10.1371/journal.pone.0218214)
Supplement: S1 File — Table A Raw Data of 16 Chinese listed commercial banks for 2013. Table B Relevant data in manuscript at increasing both desirable and undesirable outputs by same percentage. Table C Relevant data in manuscript at increasing desirable and undesirable outputs by different percentage. Table D Relevant data in manuscript at increasing desirable outputs and keeping undesirable outputs unchanged. (XLSX) [file pone.0218214.s001.xlsx]

## Sheet: Sheet1
Raw data
NO.	DMU	x1	x2	x3	z1	y1	y2	u
1	Industrial and Commercial Bank of China	1768.29	3237.76	441902	146208	7671.11	1477.93	191.14
2	Agricultural Bank of China	1693.97	2371.82	473766	118114	6133.84	875.85	19.33
3	Bank of China	1478.42	2354.1	251617	100978	5189.95	1245.09	78.23
4	China Construction Bank	1557.79	2567.09	368410	122230	6462.53	1208.98	106.46
5	Bank of Communications	538.12	1286.34	99919	41578.3	2592.92	341.7	73.15
6	China Merchants Bank	458.96	745.82	51667	27752.8	1734.95	342.05	66.38
7	China CITIC Bank	328.45	776.47	38803	26516.8	1633.35	191.34	77.11
8	Shanghai Pudong Development Bank	266.05	926.27	38976	24197	1778.04	151.64	41.39
9	Industrial Bank Co,. Ltd	291.9	1037.57	33134	21703.5	1896.02	236.25	50.45
10	China Minsheng Banking	380.9	991.21	53064	21466.9	1821.54	332.01	28.81
11	Ping An Bank	212.79	524.14	28369	12170	931.02	115.86	6.75
12	Huaxia Bank	176.23	373.51	25043	11775.9	762.53	63.62	11.04
13	China Everbright Bank	207.81	692.2	31464	16052.8	1200.82	145.8	24.16
14	Bank of Beijing	78.41	315.96	9193	8344.8	578.81	44.32	8.44
15	Bank of Nanjing	32.55	116.72	4357	2601.49	207.68	14.29	2.64
16	Bank of Ningbo	44.5	122.36	6310	2339.38	234.95	14.16	4.17
Increasing both desirable and undesirable outputs by 15%
NO.	DMU	beta1	beta2	mu1	a1	a2	a3	r1	P1	P2	P3	P4
1	Industrial and Commercial Bank of China	508187	168140	8821.78	2127.97	3877.93	441902	146001	0.203407	0.197721	0	-0.00141934
2	Agricultural Bank of China	544831	135831	7053.92	1731.04	2852.58	473766	122377	0.0218814	0.202698	0	0.0360946
3	Bank of China	289360	116125	5968.44	1478.42	2959.2	251617	116125	6.29052e-13	0.257039	0	0.15
4	China Construction Bank	423671	140565	7431.91	1778.78	3247.48	368410	128778	0.141859	0.265044	2.66454e-15	0.0535668
5	Bank of Communications	59417	31915.7	1995.19	667.054	1449.19	99919	47815.1	0.239601	0.126602	4.69402e-13	0.15
6	China Merchants Bank	114907	47815.1	2981.86	458.96	904.55	51667	30179.4	2.57009e-10	0.212827	2.29927e-12	0.0874396
7	China CITIC Bank	44623.4	30494.3	1878.35	329.607	1031.07	38803	28412.2	0.00352116	0.327895	2.66454e-15	0.071481
8	Shanghai Pudong Development Bank	44822.4	27826.5	2044.75	331.085	1037.59	38976	22253.7	0.244446	0.120176	1.46154e-10	-0.0803093
9	Industrial Bank Co,. Ltd	38104.1	24959	2180.42	307.909	1240.67	36098.1	24959	0.0548426	0.195748	0.0894572	0.15
10	China Minsheng Banking	61023.6	24686.9	2094.77	449.58	1153.58	53064	24686.9	0.180309	0.163806	4.08036e-11	0.15
11	Ping An Bank	32624.3	13995.5	1070.67	240.43	633.636	28369	12681.1	0.129896	0.208906	2.89102e-13	0.0419918
12	Huaxia Bank	28774.4	13542.3	876.909	195.71	451.039	25043	11316.6	0.110538	0.207568	4.26585e-11	-0.0390076
13	China Everbright Bank	36183.6	18460.7	1380.94	266.904	756.331	31464	16596.8	0.284367	0.0926486	3.10862e-15	0.033888
14	Bank of Beijing	10571.9	9596.52	665.631	90.1764	363.353	10572	6804.9	0.150001	0.150001	0.150001	-0.184534
15	Bank of Nanjing	5010.55	2991.71	238.832	37.1118	138.212	4357	2444.14	0.140054	0.184131	2.70362e-12	-0.0604846
16	Bank of Ningbo	7256.5	2690.29	270.192	53.4749	140.255	6310	2690.29	0.201649	0.14623	2.53131e-14	0.15
Increasing desirable by 15%, undesirable outputs by 5%
NO.	DMU	beta1	beta2	mu1	a1	a2	a3	r1	P1	P2	P3	P4
1	Industrial and Commercial Bank of China	8821.78	1699.62	200.697	2007.06	3505.64	441902	137287	0.135027	0.0827375	3.4861e-13	-0.0610203
2	Agricultural Bank of China	7053.92	1007.23	20.2965	1693.97	2606.88	473766	113890	8.3201e-11	0.0991038	1.46549e-14	-0.0357617
3	Bank of China	5968.44	1431.85	82.1415	1478.42	2698.68	251617	109603	8.10463e-14	0.146375	0	0.0854198
4	China Construction Bank	7431.91	1390.33	111.783	1674.47	2926.35	368410	120847	0.0749041	0.139948	2.66454e-15	-0.0113151
5	Bank of Communications	1995.19	393.357	69.699	629.932	1334.9	99919	45058.7	0.170616	0.0377489	6.53433e-12	0.083707
6	China Merchants Bank	2981.86	392.955	76.8075	458.96	835.796	51667	28474.4	5.14655e-12	0.12064	4.26326e-14	0.0260011
7	China CITIC Bank	1878.35	220.041	80.9655	329.085	916.176	38803	26739.6	0.00193214	0.179924	0	0.00840128
8	Shanghai Pudong Development Bank	2044.75	174.386	43.4643	330.664	944.933	38976	21203	0.242864	0.0201488	8.46656e-13	-0.123735
9	Industrial Bank Co,. Ltd	2180.42	271.688	52.9725	375.911	1274.32	33203	24051.6	NF	NF	NF	NF
10	China Minsheng Banking	2094.77	381.811	30.2505	607.943	1472.48	53188.9	23719.3	NF	NF	NF	NF
11	Ping An Bank	1070.67	133.239	7.0875	240.147	571.212	28369	12075.2	0.128563	0.0898087	1.54987e-13	-0.00778786
12	Huaxia Bank	876.909	73.163	11.5914	184.446	416.357	25043	10645.4	0.0466189	0.114713	1.9984e-14	-0.0960041
13	China Everbright Bank	1380.94	167.67	25.368	262.678	692.2	31464	15791.1	0.26403	-2.14216e-11	0	-0.0163025
14	Bank of Beijing	665.632	50.9682	8.862	94.3343	380.106	11059.4	7118.66	0.203026	0.203026	0.203026	-0.146935
15	Bank of Nanjing	238.835	16.4318	2.77298	38.1821	153.849	4476.33	2630.99	0.17293	0.318105	0.027387	0.0113403
16	Bank of Ningbo	270.191	16.2871	4.37469	53.5815	163.738	6310	2908.17	0.204046	0.338142	1.56253e-12	0.243137
Increasing desirable outputs by 15% and keeping undesirable outputs unchanged
NO.	DMU	beta1	beta2	mu1	a1	a2	a3	r1	P1	P2	P3	P4
1	Industrial and Commercial Bank of China	8821.78	1699.62	191.14	1946.6	3319.5	441902	132929	0.100836	0.0252458	3.84137e-14	-0.0908208
2	Agricultural Bank of China	7053.92	1007.23	19.33	1693.97	2478.41	473766	109808	1.35669e-13	0.0449392	0	-0.0703242
3	Bank of China	5968.44	1431.85	78.23	1478.42	2568.42	251617	106343	8.51777e-09	0.0910426	2.19262e-11	0.0531297
4	China Construction Bank	7431.91	1390.33	106.46	1622.32	2765.78	368410	116882	0.0414266	0.0773998	0	-0.043756
5	Bank of Communications	1995.19	393.357	66.38	606.651	1286.34	99919	43680.6	0.127353	7.04441e-10	1.27232e-13	0.0505605
6	China Merchants Bank	2981.86	392.955	73.15	458.96	801.418	51667	27621.8	3.01322e-09	0.0745464	3.81946e-11	-0.00471816
7	China CITIC Bank	1878.35	220.041	77.11	328.834	861.087	38803	25937.6	0.00117025	0.108976	9.80838e-12	-0.0218438
8	Shanghai Pudong Development Bank	2044.75	174.386	41.3946	330.711	955.365	38976	21321.3	0.243042	0.0314112	1.55453e-11	-0.118845
9	Industrial Bank Co,. Ltd	2180.42	271.688	50.45	10918.6	7735.88	56363.9	24753.8	NF	NF	NF	NF
10	China Minsheng Banking	2094.77	381.811	28.81	706.573	1565.31	53247.1	23184.5	NF	NF	NF	NF
11	Ping An Bank	1070.67	133.239	6.75	234.92	551.636	28369	11772.3	0.103999	0.052459	7.29639e-13	-0.0326777
12	Huaxia Bank	876.147	73.163	11.0395	179.084	399.847	25043	10325.9	0.0161924	0.0705135	0	-0.123135
13	China Everbright Bank	1380.94	167.67	24.16	246.407	692.2	31464	15388.2	0.185733	7.77156e-13	3.10862e-15	-0.0413977
14	Bank of Beijing	665.632	50.9682	8.44	97.9198	394.553	11479.8	7389.22	0.24875	0.24875	0.24875	-0.114512
15	Bank of Nanjing	238.835	16.4318	2.64093	39.5379	159.312	4635.28	2724.42	0.214581	0.36491	0.0638692	0.0472527
16	Bank of Ningbo	270.191	16.2871	4.16637	53.6349	175.479	6310	3017.11	0.205244	0.434098	5.10259e-13	0.289705

## Sheet: Sheet2
NO.	DMU	x1	x2	x3	z1	y1	y2	u		beta1	beta2	mu1	a1	a2	a3	r1
1	Industrial and Commercial Bank of China	1768.29	3237.76	441902	146208	7671.11	1477.93	191.14		8821.78	1699.62	219.811	2127.77	3877.3	441902	121002
2	Agricultural Bank of China	1693.97	2371.82	473766	118114	6133.84	875.85	19.33		7053.92	1007.23	22.2295	1731.13	2852.74	473766	135831
3	Bank of China	1478.42	2354.1	251617	100978	5189.95	1245.09	78.23		5968.44	1431.85	89.9645	1478.42	2959.2	251617	116125
4	China Construction Bank	1557.79	2567.09	368410	122230	6462.53	1208.98	106.46		7431.91	1390.33	122.429	1778.63	3247.02	368410	90168.9
5	Bank of Communications	538.12	1286.34	99919	41578.3	2592.92	341.7	73.15		1995.19	393.358	76.337	458.96	904.551	51667	31915.7
6	China Merchants Bank	458.96	745.82	51667	27752.8	1734.95	342.05	66.38		2981.86	392.955	84.1225	667.035	1449.13	99919	35798.8
7	China CITIC Bank	328.45	776.47	38803	26516.8	1633.35	191.34	77.11		1878.35	220.041	88.6765	329.606	1031.02	38803	30494.3
8	Shanghai Pudong Development Bank	266.05	926.27	38976	24197	1778.04	151.64	41.39		2044.75	174.386	47.6037	331.085	1037.66	38976	22263.8
9	Industrial Bank Co,. Ltd	291.9	1037.57	33134	21703.5	1896.02	236.25	50.45		2180.42	271.688	58.0175	307.909	1240.67	36098.1	24959
10	China Minsheng Banking	380.9	991.21	53064	21466.9	1821.54	332.01	28.81		2094.77	381.812	33.1315	449.58	1153.58	53064	24686.9
11	Ping An Bank	212.79	524.14	28369	12170	931.02	115.86	6.75		1070.67	133.239	7.7625	240.431	633.789	28369	13995.5
12	Huaxia Bank	176.23	373.51	25043	11775.9	762.53	63.62	11.04		876.147	73.163	12.6954	195.698	451.001	25043	9611.93
13	China Everbright Bank	207.81	692.2	31464	16052.8	1200.82	145.8	24.16		1380.94	167.67	27.784	266.904	756.374	31464	15261.1
14	Bank of Beijing	78.41	315.96	9193	8344.8	578.81	44.32	8.44		665.632	50.9682	9.706	90.1743	363.344	10571.7	7250.96
15	Bank of Nanjing	32.55	116.72	4357	2601.49	207.68	14.29	2.64		238.835	16.4318	3.03707	37.1118	138.216	4357	2734.09
16	Bank of Ningbo	44.5	122.36	6310	2339.38	234.95	14.16	4.17		270.191	16.2871	4.79133	53.4749	140.255	6310	2690.29
